# Supplementary material for: Advances in Targeting Growth Factor Signalling in Neuroblastoma and Overcoming Drug Resistance
Source: Cells. 2025 Dec 19;15(1):4. doi: 10.3390/cells15010004 (PMC12785096; doi:10.3390/cells15010004)
Supplement: Supplementary file 1 [file cells-15-00004-s001.zip]

Archive with 1 entries (1 files):
- cells-4005576-supplementary.pdf
